# Supplementary material for: Spatial and Texture Analysis of Root System distribution with Earth mover’s Distance (STARSEED)
Source: Plant Methods. 2023 Jan 5;19:2. doi: 10.1186/s13007-022-00974-z (PMC9814335; doi:10.1186/s13007-022-00974-z)
Supplement: Supplementary file 3 — Additional file 3: a) Cultivar S32 (b) Cultivar S35 (c) Cultivar S38 (d) Cultivar S40 Fig. S3: RGB root images of different cultivars with the same treatment of 60% water level. [file 13007_2022_974_MOESM3_ESM.zip]

Archive with 4 entries (4 files):
- FigureS3a.jpg
- FigureS3b.jpg
- FigureS3c.jpg
- FigureS3d.jpg
