# Supplementary material for: Spatial and Texture Analysis of Root System distribution with Earth mover’s Distance (STARSEED)
Source: Plant Methods. 2023 Jan 5;19:2. doi: 10.1186/s13007-022-00974-z (PMC9814335; doi:10.1186/s13007-022-00974-z)
Supplement: Supplementary file 4 — Additional file 4: (a) Water level 60% (b) Water level 80% (c) Water level 100% (d) Water level 120% Fig. S4: RGB root images of the same cultivars (S38) with different water level treatments. [file 13007_2022_974_MOESM4_ESM.zip]

Archive with 4 entries (4 files):
- FigureS4a.jpg
- FigureS4b.jpg
- FigureS4c.jpg
- FigureS4d.jpg
